# Supplementary material for: Efficacy comparison between long-term high-dose praziquantel and surgical therapy for cerebral sparganosis: A multicenter retrospective cohort study
Source: PLoS Negl Trop Dis. 2018 Oct 22;12(10):e0006918. doi: 10.1371/journal.pntd.0006918 (PMC6211769; doi:10.1371/journal.pntd.0006918)
Supplement: S1 Table — (XLS) [file pntd.0006918.s004.xls]

## Sheet: Sheet1
patient (praziquantel) n=54	1	2	3	4	5	6	7	8	9	10	11	12	13	14	15	16	17	18	19	20	21	22	23	24	25	26	27	28	29	30	31	32	33	34	35	36	37	38	39	40	41	42	43	44	45	46	47	48	49
sex	m	m	m	f	f	m	m	f	m	m	m	f	f	f	m	m	m	m	m	m	m	m	m	m	m	m	m	f	f	m	m	f	f	f	f	m	m	m	m	m	m	f	m	m	f	f	m	f	m
age (year)	9	23	17	13	56	11	15	37	19	16	12	52	18	33	12	40	44	17	17	22	14	48	13	20	57	22	17	48	46	64	16	16	45	15	7	51	15	22	19	63	53	16	16	37	12	17	55	16	52
epidemiological history	N	N	N	N	N	N	N	N	N	N	Y	Y	N	N	Y	N	N	Y	N	Y	N	N	Y	N	N	Y	N	N	N	N	N	N	N	Y	N	N	N	Y	N	N	N	N	N	N	N	Y	N	N	N
headache	N	N	N	N	Y	N	N	Y	Y	Y	Y	N	Y	N	Y	N	N	N	Y	N	N	N	N	Y	N	N	Y	Y	N	N	N	Y	Y	N	N	N	N	Y	Y	N	Y	Y	Y	N	Y	Y	N	N	N
seizure	Y	Y	Y	Y	N	Y	Y	N	Y	Y	Y	Y	Y	Y	N	Y	N	Y	Y	Y	Y	N	Y	N	Y	Y	Y	Y	N	Y	N	N	N	Y	Y	Y	Y	Y	Y	N	Y	Y	Y	Y	Y	Y	Y	N	Y
hemiparesis	N	Y	N	N	N	N	N	N	N	N	N	N	N	Y	N	N	Y	Y	N	Y	N	Y	Y	Y	Y	N	N	N	Y	N	Y	N	Y	N	N	Y	N	N	N	Y	Y	N	Y	N	N	Y	Y	Y	N
aphasia	N	N	Y	N	N	N	N	Y	N	N	N	N	N	Y	N	N	N	N	N	N	N	N	N	Y	N	N	N	Y	N	N	N	N	Y	N	N	N	N	N	N	Y	N	Y	N	N	Y	N	N	N	Y
aggregated ring-like enhancement	Y	N	Y	Y	Y	Y	Y	Y	Y	Y	Y	Y	Y	Y	Y	Y	Y	Y	Y	Y	Y	Y	Y	Y	Y	Y	Y	Y	Y	Y	Y	Y	Y	Y	Y	Y	Y	Y	Y	Y	Y	Y	Y	Y	Y	Y	Y	Y	Y
tunnel sign	Y	Y	N	Y	Y	N	Y	Y	Y	Y	Y	Y	Y	Y	Y	Y	Y	Y	Y	Y	Y	Y	N	Y	Y	Y	Y	Y	N	Y	Y	Y	N	Y	Y	Y	Y	Y	Y	Y	Y	N	Y	Y	Y	Y	Y	Y	N
lesion migration	Y	Y	N	N	Y	N	Y	N	N	N	N	N	N	N	Y	N	N	N	Y	N	N	Y	Y	N	Y	Y	N	N	N	Y	N	N	N	N	N	N	N	N	N	N	N	N	N	N	N	N	N	N	Y
mutiple lesions	N	N	N	N	N	N	N	N	Y	N	N	N	N	N	N	N	N	N	Y	N	N	N	N	N	N	Y	N	N	N	N	N	N	N	N	Y	N	N	N	N	N	N	N	Y	N	N	N	N	N	N
high-risk lesion	N	Y	N	N	N	N	Y	N	N	N	N	N	N	N	N	N	N	N	N	N	N	N	N	N	N	N	N	N	N	Y	Y	N	N	N	N	N	N	N	N	Y	N	N	N	N	N	Y	N	N	N
lesion location	parietal	frontal	frontal	occipital	cerebellum	temporal	thalamus	frontal	brain stem-cerebellum	parietal	frontal	temporal	parietal	occipital	ventricle	temporal	periventricular	basal	occipital-parietal	frontal	temporal	periventricular	parietal	parietal	frontal	parietal-periventricular	temporal	occipital	parietal	thalamus	brain stem	callosum	parietal	temporal	parietal-frontal	occipital	parietal	temporal	parietal	frontal	periventricular	frontal	occipital-basal	frontal	temporal	thalamus	parietal	basal	temporal
eosinophile percentage(%) >5%	8.7	0.8	2.1	3.1	1.8	7.3	5	1.6	5.7	7.9	8.2	5.3	2.5	6.1	9.9	6.8	7.7	3.2	4.9	2.1	5.4	6.2	7.5	4.3	8.1	2.5	5.6	10.8	5.7	1.1	5.1	5.2	11.5	7.3	2.8	8.1	17.8	1.3	2.2	2.1	5.8	1.5	7	9.1	4.7	2.6	6.7	4.3	0.6
serological titers	1.98	1.36	1.04	2.33	1.26	1.57	2.01	1.04	3.16	0.93	2.88	2.06	1.77	1.52	0.89	3.27	1.72	1.05	2.48	2.05	1.23	0.69	1.58	1.11	2.3	1.49	0.78	1.62	1.41	3.72	1.06	2.33	1.82	1.39	1.63	2.27	0.99	1.58	0.84	4.81	2.37	1.99	1.51	3.05	0.98	1.62	1.03	3.35	2.71
CSF titers	1.22	0.95	0.61	1.63	0.99	1.12	1.36	0.88	1.78	1.21	1.73	1.32	0.56	0.69	0.71	2.19	1.52	0.89	2.03	1.81	0.99	0.95	1.08	0.89	1.55	1.61	0.94	1.22	1.03	2.63	1.01	1.54	0.83	1.06	1.66	1.52	0.58	1.17	0.62	2.52	1.33	1.02	1.18	1.57	0.74	1.26	0.96	2.15	1.33
patient(surgery) n=42	1	2	3	4	5	6	7	8	9	10	11	12	13	14	15	16	17	18	19	20	21	22	23	24	25	26	27	28	29	30	31	32	33	34	35	36	37	38	39	40	41	42	results
sex	f	m	m	m	m	m	f	m	m	m	f	m	m	m	m	m	m	f	m	f	m	m	m	m	m	f	m	m	m	m	f	f	m	m	m	m	f	m	m	m	m	m	33/42
age (year)	36	13	9	37	56	52	27	33	24	15	41	37	10	7	17	27	37	33	27	52	14	33	15	28	18	29	49	27	22	48	46	19	37	13	22	39	23	18	45	19	26	33	28.881
epidemiological history	N	Y	N	Y	N	N	N	N	Y	N	Y	N	N	N	N	N	N	N	N	N	N	N	N	N	N	N	Y	N	N	N	N	n	Y	n	N	N	N	N	Y	N	N	N	7/42
headache	N	N	N	Y	N	N	Y	N	N	N	N	N	Y	Y	Y	N	N	N	N	Y	N	N	N	N	Y	Y	N	N	Y	Y	Y	N	N	N	N	Y	Y	N	N	N	Y	N	14/42
seizure	Y	Y	Y	N	Y	Y	Y	Y	Y	Y	Y	Y	N	Y	N	N	Y	Y	Y	Y	Y	Y	Y	Y	Y	N	Y	Y	Y	Y	Y	Y	N	N	Y	N	N	Y	N	Y	Y	Y	32/42
hemiparesis	N	N	N	N	Y	N	N	N	Y	N	Y	Y	Y	N	Y	Y	N	N	N	N	Y	Y	Y	N	N	Y	Y	N	N	N	N	Y	Y	Y	Y	N	N	N	Y	Y	N	N	18/42
aphasia	Y	N	N	Y	N	N	N	N	N	N	Y	N	N	N	Y	N	N	Y	N	N	N	N	N	N	N	N	Y	N	N	N	N	N	Y	N	N	Y	N	N	Y	N	N	N	9/42
aggregated ring-like enhancement	Y	Y	Y	Y	Y	Y	Y	Y	Y	Y	Y	Y	Y	Y	Y	Y	Y	Y	Y	Y	Y	Y	Y	Y	Y	Y	N	Y	Y	Y	Y	Y	Y	Y	Y	Y	Y	Y	Y	Y	Y	Y	41/42
tunnel sign	Y	N	Y	N	N	Y	Y	N	Y	Y	Y	Y	Y	Y	Y	N	N	Y	Y	Y	Y	Y	Y	N	Y	Y	Y	Y	Y	Y	Y	Y	N	Y	Y	Y	Y	N	N	Y	Y	Y	32/42
lesion migration	N	N	N	N	N	Y	Y	N	Y	Y	N	N	N	Y	N	N	N	N	Y	Y	N	N	Y	N	N	N	N	N	Y	N	Y	N	N	N	N	N	Y	N	N	N	N	N	10/42
mutiple lesions	N	N	N	N	N	N	N	N	N	N	N	N	N	N	N	N	N	N	N	N	N	N	N	N	N	N	N	N	N	N	N	N	N	N	N	N	N	N	N	N	N	N	0/42
high-rsik lesion	N	N	N	N	N	Y	N	N	N	N	N	N	N	N	N	N	N	N	Y	N	N	N	N	N	N	N	N	N	N	Y	N	Y	N	N	N	N	N	N	N	N	N	N	4/42
lesion location	temporal	frontal	occipital	occipital	parietal	thalamus	parietal	frontal	parietal	temporal	periventricular	frontal	basal	occiptial	basal	periventricular	parietal	parietal	frontal	occipital	frontal	parietal	callosum	parietal	temporal	frontal	frontal	occipital	temporal	frontal	parietal	thalamus	basal	periventricular	parietal	temporal	cerebellum	parietal	frontal	parietal	temporal	parietal
eosinophile percentage(%) >5%	4.3	6.2	5.1	3.7	2.8	3.1	6.7	8.9	7.7	2.5	9.8	5.7	9.2	6.5	1.4	3.1	5.7	1.8	6.2	4.7	3.9	8.2	3.9	4.1	7.3	11.6	5.9	2.6	4.5	5.6	5.1	1.8	1.3	5.1	12.2	3.6	6.1	2.3	0.9	5.8	10.1	2.5	22/42
serological titers	1.89	1.63	1.4	2.33	1.24	1.37	2.1	1.14	2.16	1.39	1.88	0.77	1.27	0.91	4.18	1.28	1.98	1.15	3.5	0.89	0.73	1.52	2.53	1.17	1.72	0.69	1.26	2.32	1.58	0.94	1.26	1.14	3.97	1.6	2.16	0.79	0.98	1.08	2.75	2.1	1.81	0.86	1.65286
CSF titers	1.25	0.59	0.67	1.36	1.09	1.21	1.33	0.79	1.87	1.12	1.37	0.65	0.53	0.77	2.25	0.41	1.2	1.08	1.75	0.52	0.48	0.73	2.51	1.03	1.25	0.48	1.11	1.57	0.91	0.76	1.01	1.13	2.36	1.11	1.45	0.39	0.76	0.95	2.12	1.64	1.36	0.58	1.13095
m: male patient; f: female patient. N: no; Y: yes; Epidemiological history indicates that patients were infected with Spirometra by drinking water contaminated with procercoid-infected copepods, eating undercooked meat of snakes or frogs infected with Spirometra, or by using poultices of frog or snake flesh or skin on the open wounds. Aggregated ring-like enhancement indicates a conglomerated rin…
[truncated: 6 more columns]
