# Supplementary material for: Efficacy comparison between long-term high-dose praziquantel and surgical therapy for cerebral sparganosis: A multicenter retrospective cohort study
Source: PLoS Negl Trop Dis. 2018 Oct 22;12(10):e0006918. doi: 10.1371/journal.pntd.0006918 (PMC6211769; doi:10.1371/journal.pntd.0006918)
Supplement: S2 Table — (XLS) [file pntd.0006918.s005.xls]

## Sheet: Sheet1
patient (praziquantel) n=54	1	2	3	4	5	6	7	8	9	10	11	12	13	14	15	16	17	18	19	20	21	22	23	24	25	26	27	28	29	30	31	32	33	34	35	36	37	38	39	40	41	42	43	44	45	46	47	48	49
disappearace of active lesions	Y	Y	Y	N	Y	Y	Y	Y	Y	Y	Y	Y	Y	Y	Y	Y	Y	N	Y	Y	Y	Y	Y	Y	Y	Y	Y	N	Y	Y	Y	Y	Y	Y	Y	Y	Y	N	Y	Y	Y	Y	Y	Y	Y	Y	Y	Y	Y
treatment cycles	4	5	4	4(relaps)	4	6	3	3	7	4	4	2	4	3	3	4	5	2(relaps)	8	3	3	5	3	4	3	2	5	>8	3	1	4	4	4	3	5	3	3	>8	3	2	3	4	3	2	4	2	3	3	3
mRS at 90 days (equal or less 2)	0	1	0	0	0	0	1	0	0	0	0	0	0	4	0	0	1	3	2	0	0	3	0	1	1	0	0	0	2	0	3	1	0	0	0	1	0	0	0	2	1	0	0	0	0	0	1	0	0
seizure	N	N	N	Y	N	Y	N	N	N	N	N	N	N	N	N	N	N	N	N	Y	Y	N	N	N	Y	N	N	Y	Y	Y	N	N	N	N	N	N	N	N	N	N	N	n	N	N	N	N	N	N	N
eosinophile percentage(%)	2.1	1.3	0	4.1	3	2.5	0	3.9	4.1	1.8	0.4	0.8	4.7	3.8	3	0.7	1.2	0.9	4.1	3.6	0.6	0.8	1.8	0.1	0	3.5	2.1	4	5.2	0.4	3.3	2.8	1.1	4.5	0.3	0.8	2.9	1.2	2.5	2.9	0.4	0	4.4	0.6	1.9	2.2	3.4	0.2	0
serological titers	0.05	0.03	0.2	0.41	0.27	0.09	0.51	0.41	0.04	0.25	0.18	0.03	0.14	0.3	0.02	0.06	0.02	0.29	0.14	0.57	0.02	0.06	0.15	0.01	0.05	0.32	0.37	0.12	0.25	0.04	0.43	0.32	0.17	0.39	0.07	0.1	0.09	0.19	0.31	0.19	0.14	0.11	0.36	0.07	0.13	0.15	0.29	0.13	0.03
patient(surgery) n=42	1	2	3	4	5	6	7	8	9	10	11	12	13	14	15	16	17	18	19	20	21	22	23	24	25	26	27	28	29	30	31	32	33	34	35	36	37	38	39	40	41	42
disappearace of active lesions	Y	Y	Y	Y	Y	N	Y	Y	Y	Y	Y	Y	Y	Y	Y	Y	Y	Y	Y	N	Y	Y	Y	Y	Y	Y	Y	Y	N	Y	Y	Y	Y	Y	Y	Y	Y	Y	Y	Y	Y	Y
mRS at 90 days (equal or less 2)	0	1	1	0	4	1	1	2	0	0	3	0	3	0	1	0	1	0	2	1	0	0	0	0	0	0	0	0	2	0	0	1	0	1	0	1	0	1	0	3	0	0
seizure	N	N	N	Y	N	Y	N	N	N	N	N	N	N	N	N	N	N	N	N	Y	Y	N	N	N	Y	N	N	N	Y	N	N	N	N	N	N	N	Y	N	N	Y	N	N
eosinophile percentage(%)	3.6	2.7	0.5	1.9	0	2.9	4.7	3.5	1.1	2.5	0.8	0.3	4.1	4	2.6	0.4	2.4	1.1	3.2	3.7	2.8	3.1	4.2	0.7	1	4.5	0	3.1	5.5	4	3	3.3	1.8	3.9	4.1	3.5	2.7	4.7	0.3	0	3.9	4.4
serological titers	0.15	0.41	0.12	0.03	0.22	0.19	0.47	0.14	0.06	0.35	0.09	0.26	0.04	0.03	0.12	0.09	0.11	0.31	0.17	0.49	0.12	0.08	0.06	0.02	0.13	0.23	0.26	0.13	0.28	0.05	0.46	0.33	0.19	0.33	0.41	0.03	0.06	0.39	0.18	0.28	0.4	0.05
Y: yes; N: no; Treatment cycles means that patients initially were treated with 50 mg/kg/day in three divided doses for 10 days, and then repeated with the treatment cycle with monthly intervals, until active lesions completely disappeared on the MRI. The MRI scan would be performed at the beginning of the next treatment cycle. The maximal repetitive cycles of praziquantel administration can not …
[truncated: 5 more columns]
